# Supplementary material for: Primary care pediatricians’ attitudes and practice towards HPV vaccination: A nationwide survey in Italy
Source: PLoS One. 2018 Mar 29;13(3):e0194920. doi: 10.1371/journal.pone.0194920 (PMC5875794; doi:10.1371/journal.pone.0194920)
Supplement: S3 File — Data file. (XLSX) [file pone.0194920.s003.xlsx]

## Sheet: Foglio1
eta	sex	lau	reg	anni	gruppo	numpls	pz	ore	mas1	mas2	fem1	fem2	efficfem	efficmas	sicuro	parla	infosex	preserv	raccomas1	mot1_1	mot1_2	mot1_3	mot1_4	mot1_5	mot1_6	mot1_7	mot1_8	mot1_9	mot1_10	mot2_1	mot2_2	mot2_3	mot2_4	mot2_5	mot2_6	novacmas1	mot3_1	mot3_2	mot3_3	mot3_4	mot3_5	mot3_6	mot3_7	mot3_8	mot3_9	raccomas2	mot4_1	mot4_2	mot4_3
63	0	38	6	34	0	888	1400	32	40	10	38	12	9	9	9	2	2	0	0	0	0	0	0	1	0	0	0	0	0	888	888	888	888	888	888	888	888	888	888	888	888	888	888	888	888	0	0	0	0
55	0	27	6	21	0	888	1400	30	183	152	179	128	10	10	10	4	2	2	4	888	888	888	888	888	888	888	888	888	888	1	1	1	1	0	0	0	888	888	888	888	888	888	888	888	888	4	888	888	888
60	0	33	13	35	0	888	900	40	150	50	135	60	7	5	7	0	2	2	3	888	888	888	888	888	888	888	888	888	888	1	0	1	0	1	0	1	0	0	1	0	0	0	0	0	0	3	888	888	888
61	0	36	3	26	0	888	880	24	50	50	50	50	9	10	10	3	2	2	3	888	888	888	888	888	888	888	888	888	888	0	1	0	0	0	0	1	1	0	0	0	0	0	0	0	0	1	0	0	0
53	1	27	6	23	0	888	900	30	30	20	40	20	10	10	9	4	2	2	4	888	888	888	888	888	888	888	888	888	888	1	0	0	1	0	0	1	0	0	1	0	0	1	0	0	0	3	888	888	888
61	0	35	12	30	0	888	870	30	82	95	71	93	8	8	9	4	2	2	1	0	0	0	0	1	0	0	0	0	0	888	888	888	888	888	888	0	888	888	888	888	888	888	888	888	888	0	0	0	0
61	0	35	8	30	1	3	890	35	40	54	47	55	8	8	8	3	2	0	4	888	888	888	888	888	888	888	888	888	888	1	1	0	0	1	0	1	0	0	1	0	0	0	0	1	0	3	888	888	888
62	1	37	6	31	1	5	1400	40	30	6	50	21	8	8	9	2	2	1	2	0	0	0	0	1	0	0	0	0	0	888	888	888	888	888	888	1	1	1	1	0	0	0	0	0	0	2	0	0	0
64	0	37	3	30	0	888	1246	40	45	45	52	52	10	10	7	4	0	0	3	888	888	888	888	888	888	888	888	888	888	0	1	0	1	0	0	1	0	0	0	1	1	0	1	0	0	3	888	888	888
59	1	31	13	24	1	6	885	20	50	20	60	30	9	9	9	3	0	0	4	888	888	888	888	888	888	888	888	888	888	0	1	1	1	1	0	1	0	1	0	0	0	0	1	0	0	4	888	888	888
57	0	30	3	25	1	3	900	25	90	32	70	25	9	9	9	4	2	2	3	888	888	888	888	888	888	888	888	888	888	1	1	1	1	0	0	1	0	0	0	0	1	1	0	1	0	2	0	0	0
60	1	34	12	30	0	888	600	25	18	5	30	20	8	8	9	4	3	3	3	888	888	888	888	888	888	888	888	888	888	0	0	0	1	0	0	1	0	1	0	1	0	0	0	0	0	2	0	0	0
55	1	28	6	23	1	7	900	45	84	20	83	11	9	9	9	4	3	3	2	0	0	0	0	1	0	0	0	0	0	888	888	888	888	888	888	1	0	0	0	0	0	1	0	0	0	2	0	0	0
61	1	34	12	29	0	888	870	30	350	20	500	100	9	9	7	4	4	3	1	0	0	0	0	1	0	0	0	0	1	888	888	888	888	888	888	1	0	1	0	0	0	0	0	0	0	2	0	0	0
36	1	10	4	3	0	888	710	35	30	5	40	3	10	10	10	4	2	1	2	0	0	0	0	1	0	0	0	0	1	888	888	888	888	888	888	0	888	888	888	888	888	888	888	888	888	1	0	0	0
57	1	32	6	26	1	4	850	30	76	47	61	53	8	5	10	4	2	2	0	0	0	0	0	1	0	0	0	0	0	888	888	888	888	888	888	888	888	888	888	888	888	888	888	888	888	0	0	0	0
57	0	32	1	28	0	888	1200	32	218	84	275	92	8	5	8	4	1	1	0	0	0	0	0	1	0	0	0	0	0	888	888	888	888	888	888	888	888	888	888	888	888	888	888	888	888	0	0	0	0
57	0	28	11	12	0	888	1057	21	62	26	47	7	10	10	10	4	2	0	3	888	888	888	888	888	888	888	888	888	888	0	0	0	1	0	0	1	0	1	0	0	0	0	0	0	0	2	0	0	0
49	1	24	3	18	0	888	942	30	40	10	60	10	10	10	10	3	2	2	0	0	0	0	0	1	0	0	0	0	0	888	888	888	888	888	888	888	888	888	888	888	888	888	888	888	888	0	0	0	0
57	1	30	13	23	0	888	800	30	52	11	50	47	10	10	10	3	2	3	4	888	888	888	888	888	888	888	888	888	888	0	0	1	0	1	0	1	0	1	0	0	0	0	1	1	0	4	888	888	888
47	0	21	4	17	0	888	1000	35	100	50	100	50	7	7	9	1	0	0	0	0	0	0	1	1	1	0	0	0	0	888	888	888	888	888	888	888	888	888	888	888	888	888	888	888	888	1	0	0	0
60	1	36	6	32	1	2	1300	40	35	46	32	65	10	5	9	2	0	0	0	0	0	0	0	1	0	0	0	0	1	888	888	888	888	888	888	888	888	888	888	888	888	888	888	888	888	0	0	0	0
41	1	14	6	6	0	888	600	20	20	0	30	0	10	10	9	2	1	1	4	888	888	888	888	888	888	888	888	888	888	1	1	1	0	0	0	1	0	1	0	0	0	0	0	0	0	4	888	888	888
58	1	34	12	26	0	888	900	35	120	70	120	100	5	7	5	4	4	3	0	0	0	0	0	1	0	0	0	0	0	888	888	888	888	888	888	888	888	888	888	888	888	888	888	888	888	0	0	0	0
57	1	29	6	19	0	888	760	40	9	8	17	5	6	6	9	2	1	1	0	0	0	0	0	1	0	0	0	0	0	888	888	888	888	888	888	888	888	888	888	888	888	888	888	888	888	0	0	0	0
60	0	31	13	27	0	888	850	30	68	6	81	50	8	8	8	4	2	2	4	888	888	888	888	888	888	888	888	888	888	1	1	1	1	1	0	1	0	0	1	1	0	1	0	1	0	4	888	888	888
55	1	30	6	26	0	888	790	40	42	77	22	66	10	10	9	3	1	0	4	888	888	888	888	888	888	888	888	888	888	1	1	1	0	0	0	1	0	1	0	0	1	0	0	0	0	4	888	888	888
68	1	43	4	39	0	888	900	40	200	25	250	30	9	9	9	3	1	1	1	0	0	0	0	1	0	0	0	0	0	888	888	888	888	888	888	1	0	0	0	0	1	0	0	0	0	2	0	0	0
57	1	31	6	3	0	888	900	35	20	9	53	9	10	7	10	3	2	2	1	0	0	0	0	1	0	0	0	0	0	888	888	888	888	888	888	0	888	888	888	888	888	888	888	888	888	0	0	0	0
38	1	11	4	1	1	2	200	15	9	0	10	0	6	4	9	2	0	0	0	0	0	0	0	1	0	0	0	0	0	888	888	888	888	888	888	888	888	888	888	888	888	888	888	888	888	0	0	0	0
41	1	16	6	3	0	888	880	35	75	7	80	13	9	8	9	2	0	0	0	0	0	0	0	1	0	0	0	0	0	888	888	888	888	888	888	888	888	888	888	888	888	888	888	888	888	0	0	0	0
50	1	25	6	17	0	888	1250	60	83	30	67	29	9	9	9	4	2	2	1	0	0	0	0	1	0	0	0	0	0	888	888	888	888	888	888	1	0	1	0	1	0	1	0	0	0	1	0	0	0
42	1	18	13	3	0	888	822	50	30	5	30	2	9	9	9	3	1	0	4	888	888	888	888	888	888	888	888	888	888	1	0	1	0	0	0	1	0	1	0	0	0	0	0	1	0	3	888	888	888
54	1	27	6	21	1	3	1400	30	60	30	60	30	8	8	9	2	2	2	0	0	0	0	0	1	0	0	0	0	0	888	888	888	888	888	888	888	888	888	888	888	888	888	888	888	888	0	0	0	0
56	1	26	10	20	0	888	750	34	36	18	43	13	8	8	9	4	0	1	1	0	0	0	0	1	0	0	0	0	0	888	888	888	888	888	888	1	0	0	0	0	0	0	0	1	0	1	0	0	0
59	1	30	6	26	0	888	1200	40	85	18	95	25	9	1	9	3	2	2	0	1	0	0	0	0	0	0	0	0	0	888	888	888	888	888	888	888	888	888	888	888	888	888	888	888	888	0	1	0	0
63	1	38	4	35	0	888	1000	20	300	0	300	0	10	10	9	3	3	0	4	888	888	888	888	888	888	888	888	888	888	0	0	1	1	0	0	1	0	0	0	1	0	0	0	1	0	3	888	888	888
57	1	32	10	28	0	888	800	35	40	30	45	30	8	8	10	3	1	0	3	888	888	888	888	888	888	888	888	888	888	1	0	1	0	0	0	1	0	0	0	1	0	0	0	0	0	3	888	888	888
55	1	28	8	24	1	3	880	36	100	30	100	30	7	7	10	4	1	0	4	888	888	888	888	888	888	888	888	888	888	1	0	1	1	1	0	0	888	888	888	888	888	888	888	888	888	4	888	888	888
46	1	21	6	8	0	888	1000	20	30	2	31	3	9	9	9	4	0	0	1	0	0	0	0	1	0	0	0	0	0	888	888	888	888	888	888	1	0	0	0	0	0	0	0	0	1	0	0	0	0
55	1	27	11	23	1	1	1002	40	128	11	156	21	8	8	8	3	2	2	2	0	0	0	1	1	0	0	0	0	0	888	888	888	888	888	888	1	0	0	1	0	0	0	0	0	1	3	888	888	888
41	1	16	10	3	0	888	390	15	12	11	17	9	7	6	7	2	1	1	1	1	0	0	0	1	1	0	0	0	0	888	888	888	888	888	888	0	888	888	888	888	888	888	888	888	888	1	1	0	0
67	0	43	6	10	1	1	1400	20	150	30	180	20	10	10	10	2	1	0	2	0	0	0	0	1	0	0	0	0	0	888	888	888	888	888	888	0	888	888	888	888	888	888	888	888	888	1	0	0	0
55	1	30	4	25	1	2	1000	22	79	26	70	32	8	8	9	4	2	1	0	0	0	0	0	1	0	0	0	0	0	888	888	888	888	888	888	888	888	888	888	888	888	888	888	888	888	0	0	0	0
55	1	29	6	23	0	888	1000	25	67	60	45	65	10	10	10	3	0	0	4	888	888	888	888	888	888	888	888	888	888	0	0	0	1	0	0	0	888	888	888	888	888	888	888	888	888	0	0	0	0
59	1	31	10	23	0	888	770	30	50	80	50	80	9	9	9	3	1	1	0	0	0	0	0	1	0	0	0	0	0	888	888	888	888	888	888	888	888	888	888	888	888	888	888	888	888	0	0	0	0
48	1	22	6	10	0	888	810	22	63	88	75	125	7	7	6	3	3	3	0	0	0	0	0	1	0	0	0	0	0	888	888	888	888	888	888	888	888	888	888	888	888	888	888	888	888	0	0	0	0
59	0	34	3	30	0	888	1000	10	150	50	150	50	9	9	9	2	1	1	0	0	0	0	0	1	0	0	0	0	0	888	888	888	888	888	888	888	888	888	888	888	888	888	888	888	888	0	0	0	0
59	1	35	13	27	0	888	890	20	35	20	80	40	10	10	10	4	1	1	4	888	888	888	888	888	888	888	888	888	888	1	1	1	1	1	1	0	888	888	888	888	888	888	888	888	888	3	888	888	888
47	1	21	6	10	0	888	880	30	50	30	80	40	8	8	8	3	1	0	0	0	0	0	0	1	0	0	0	0	0	888	888	888	888	888	888	888	888	888	888	888	888	888	888	888	888	0	0	0	0
58	0	32	3	23	0	888	1126	30	125	51	105	44	10	9	9	3	0	0	4	888	888	888	888	888	888	888	888	888	888	0	1	1	1	0	0	1	0	0	0	0	1	0	1	0	0	1	0	0	0
54	1	28	6	22	0	888	1150	60	68	30	77	28	10	10	10	3	0	0	0	1	0	0	0	0	0	0	0	0	0	888	888	888	888	888	888	888	888	888	888	888	888	888	888	888	888	0	1	0	0
55	0	27	6	21	1	3	800	20	60	40	60	40	10	10	9	3	0	0	2	0	0	0	0	1	0	0	0	0	0	888	888	888	888	888	888	0	888	888	888	888	888	888	888	888	888	1	0	0	0
62	1	37	6	30	0	888	840	40	150	10	160	15	10	10	9	4	0	0	1	0	0	0	0	1	0	0	0	0	0	888	888	888	888	888	888	1	0	0	0	0	0	1	0	0	0	1	0	0	0
67	0	37	11	34	1	3	1200	36	96	187	79	149	6	6	6	2	0	0	0	0	0	0	0	1	0	0	0	0	0	888	888	888	888	888	888	888	888	888	888	888	888	888	888	888	888	0	0	0	0
66	0	37	2	30	0	888	800	18	150	80	200	100	9	8	10	3	2	2	4	888	888	888	888	888	888	888	888	888	888	1	1	1	1	0	0	1	0	0	1	0	1	1	1	0	0	3	888	888	888
45	1	20	6	16	0	888	800	35	20	15	18	12	10	5	10	4	3	4	0	0	0	0	0	1	0	0	0	0	0	888	888	888	888	888	888	888	888	888	888	888	888	888	888	888	888	0	0	0	0
62	1	37	6	31	0	888	930	35	89	33	98	29	10	10	10	4	1	1	3	888	888	888	888	888	888	888	888	888	888	1	1	1	1	0	0	1	0	0	1	0	1	1	0	0	0	2	0	0	0
56	1	30	6	7	0	888	1000	40	41	9	44	16	9	8	8	4	1	0	0	0	0	0	0	1	0	0	0	0	0	888	888	888	888	888	888	888	888	888	888	888	888	888	888	888	888	0	0	0	0
62	1	37	4	32	0	888	800	30	85	60	90	65	8	8	10	4	0	0	1	0	0	0	0	1	0	0	0	0	0	888	888	888	888	888	888	1	1	0	0	0	0	0	0	0	0	0	0	0	0
63	0	38	11	33	1	4	1225	38	55	110	40	95	10	10	10	3	1	0	3	888	888	888	888	888	888	888	888	888	888	1	1	1	1	0	0	1	0	0	0	0	0	1	0	0	0	3	888	888	888
65	0	40	4	36	1	3	1000	40	45	35	47	30	10	5	10	3	1	1	1	0	0	0	0	1	0	0	0	0	0	888	888	888	888	888	888	0	888	888	888	888	888	888	888	888	888	0	0	0	0
54	1	28	6	23	0	888	830	30	130	20	150	30	9	6	9	2	2	1	1	0	0	0	0	1	0	0	0	0	0	888	888	888	888	888	888	1	0	1	0	0	0	0	0	1	0	1	0	0	0
62	1	35	6	29	0	888	700	25	100	70	80	70	9	8	9	3	1	2	1	0	0	0	0	1	0	0	0	0	0	888	888	888	888	888	888	1	0	0	0	0	1	0	0	0	0	1	0	0	0
69	1	44	6	36	0	888	1100	32	21	9	11	7	7	7	9	1	0	0	0	0	0	1	0	0	0	0	0	0	0	888	888	888	888	888	888	888	888	888	888	888	888	888	888	888	888	0	0	0	1
54	1	29	6	25	0	888	1100	30	20	20	20	20	9	9	9	2	0	0	2	0	0	0	0	1	0	0	0	0	0	888	888	888	888	888	888	1	0	1	0	0	1	0	0	1	0	2	0	0	0
63	1	36	4	32	1	2	820	35	25	25	25	25	8	8	9	3	1	2	0	0	0	0	0	0	1	0	0	0	0	888	888	888	888	888	888	888	888	888	888	888	888	888	888	888	888	0	0	0	0
57	1	31	6	12	1	4	1100	30	107	45	112	45	9	5	9	3	3	1	0	0	0	0	0	1	0	0	0	0	0	888	888	888	888	888	888	888	888	888	888	888	888	888	888	888	888	0	0	0	0
40	1	15	6	2	0	888	500	25	6	3	13	6	8	8	9	3	1	0	0	0	0	0	0	1	0	0	0	0	0	888	888	888	888	888	888	888	888	888	888	888	888	888	888	888	888	0	0	0	0
52	0	26	3	20	0	888	1150	48	42	55	33	51	10	10	10	3	0	0	0	0	0	0	0	1	0	0	0	0	0	888	888	888	888	888	888	888	888	888	888	888	888	888	888	888	888	0	0	0	0
56	1	28	4	14	0	888	670	30	50	10	50	10	7	6	5	1	0	0	4	888	888	888	888	888	888	888	888	888	888	0	0	1	1	0	0	0	888	888	888	888	888	888	888	888	888	0	0	0	0
55	1	28	4	19	1	3	800	40	120	40	130	40	7	7	5	4	2	2	2	0	0	0	0	1	0	0	0	0	0	888	888	888	888	888	888	1	0	0	1	0	0	0	0	0	0	2	0	0	0
44	0	18	2	10	0	888	860	22	50	72	71	90	10	10	9	4	0	0	2	0	0	0	0	1	0	0	0	1	0	888	888	888	888	888	888	1	0	1	0	0	1	0	1	1	0	2	0	1	0
45	1	20	6	10	1	2	800	34	200	6	200	6	10	1	8	1	1	1	0	0	0	0	0	1	0	0	0	0	0	888	888	888	888	888	888	888	888	888	888	888	888	888	888	888	888	0	0	0	0
64	1	38	6	30	1	3	800	30	50	30	40	30	9	9	9	3	0	1	2	0	0	0	0	1	0	0	0	0	0	888	888	888	888	888	888	1	0	0	1	1	1	1	0	0	0	2	0	0	0
57	0	28	1	22	0	888	1050	40	70	150	80	160	8	8	9	4	4	3	3	888	888	888	888	888	888	888	888	888	888	1	1	1	1	0	0	1	0	1	0	1	0	0	1	0	0	3	888	888	888
58	1	30	6	23	0	888	960	40	93	55	83	59	6	6	8	2	1	0	0	0	0	0	1	1	1	0	0	0	0	888	888	888	888	888	888	888	888	888	888	888	888	888	888	888	888	0	0	0	0
55	1	31	6	19	0	888	890	23	15	18	21	32	8	3	8	3	0	0	0	0	0	0	0	1	0	0	0	0	0	888	888	888	888	888	888	888	888	888	888	888	888	888	888	888	888	0	0	0	0
53	1	25	4	20	0	888	820	24	20	2	25	3	8	6	8	2	0	0	0	0	0	0	0	1	0	0	0	0	0	888	888	888	888	888	888	888	888	888	888	888	888	888	888	888	888	0	0	0	0
52	1	26	13	14	0	888	900	25	75	20	89	36	8	6	8	4	0	0	3	888	888	888	888	888	888	888	888	888	888	0	0	1	0	1	0	1	0	1	0	0	0	0	0	0	0	2	0	0	0
61	1	35	12	32	0	888	1100	30	120	196	135	216	8	8	9	4	2	2	3	888	888	888	888	888	888	888	888	888	888	0	0	1	0	0	0	1	0	0	0	0	0	0	0	0	1	0	0	0	0
57	1	30	5	22	0	888	800	30	50	40	51	44	10	10	8	2	1	1	1	0	0	0	0	1	0	0	0	0	0	888	888	888	888	888	888	1	0	0	0	0	0	0	0	1	0	1	0	0	0
55	0	27	13	20	0	888	1000	50	60	22	74	24	8	8	9	3	2	2	4	888	888	888	888	888	888	888	888	888	888	1	1	1	1	1	0	1	0	1	1	0	0	0	0	1	0	4	888	888	888
37	0	13	5	5	0	888	990	36	28	11	25	9	9	8	10	4	1	1	0	0	0	0	0	1	0	0	0	0	0	888	888	888	888	888	888	888	888	888	888	888	888	888	888	888	888	0	0	0	0
45	1	15	13	1	0	888	130	10	1	1	3	1	7	7	8	2	1	0	3	888	888	888	888	888	888	888	888	888	888	1	1	1	1	1	0	1	1	0	0	0	0	0	0	0	0	4	888	888	888
57	0	31	4	23	1	2	800	20	20	25	15	25	9	7	9	3	1	0	1	0	0	0	0	1	1	0	0	0	0	888	888	888	888	888	888	0	888	888	888	888	888	888	888	888	888	1	0	0	0
59	0	32	13	24	0	888	880	40	65	70	62	69	10	10	10	3	0	0	4	888	888	888	888	888	888	888	888	888	888	1	1	1	1	1	0	1	0	1	0	0	0	0	0	0	0	4	888	888	888
53	1	28	6	23	1	2	1200	40	52	53	61	45	8	8	8	2	1	1	0	0	0	0	0	1	0	0	0	0	0	888	888	888	888	888	888	888	888	888	888	888	888	888	888	888	888	0	0	0	0
48	1	19	4	14	1	1	964	18	100	60	100	60	10	10	10	4	0	0	0	0	0	0	0	1	0	0	0	0	0	888	888	888	888	888	888	888	888	888	888	888	888	888	888	888	888	0	0	0	0
61	1	36	3	31	1	2	941	45	214	56	235	60	10	10	10	3	4	3	3	888	888	888	888	888	888	888	888	888	888	1	1	1	1	0	0	1	0	0	0	0	1	0	1	0	0	3	888	888	888
58	1	30	6	30	1	2	850	44	70	30	80	30	8	8	10	3	1	1	2	0	1	0	0	1	0	0	0	0	0	888	888	888	888	888	888	0	888	888	888	888	888	888	888	888	888	0	0	0	0
57	1	32	13	23	0	888	780	36	31	24	34	27	9	9	9	3	1	1	4	888	888	888	888	888	888	888	888	888	888	1	1	1	1	1	0	1	1	1	1	0	0	0	0	0	0	4	888	888	888
60	1	35	11	30	0	888	700	52	72	173	59	146	10	10	10	4	2	0	0	0	0	0	0	1	1	0	0	0	0	888	888	888	888	888	888	888	888	888	888	888	888	888	888	888	888	0	0	0	0
65	1	36	10	29	0	888	450	20	11	28	19	22	6	6	5	1	1	1	0	0	0	0	0	1	0	0	0	0	0	888	888	888	888	888	888	888	888	888	888	888	888	888	888	888	888	0	0	0	0
62	1	36	10	30	0	888	820	40	36	10	43	14	8	8	8	3	1	1	4	888	888	888	888	888	888	888	888	888	888	0	0	0	0	1	0	1	0	0	0	0	0	0	0	1	0	4	888	888	888
58	1	32	6	26	0	888	942	27	53	20	50	29	9	7	9	2	1	0	0	0	0	0	0	1	0	0	0	0	0	888	888	888	888	888	888	888	888	888	888	888	888	888	888	888	888	0	0	0	0
35	0	10	9	4	0	888	1210	29	12	0	8	0	10	10	9	1	0	0	0	0	0	0	0	0	0	0	0	0	1	888	888	888	888	888	888	888	888	888	888	888	888	888	888	888	888	0	0	0	0
57	1	30	10	20	0	888	750	18	40	10	50	15	7	7	8	1	0	0	1	0	0	0	0	1	0	0	0	0	0	888	888	888	888	888	888	0	888	888	888	888	888	888	888	888	888	0	0	0	0
64	1	37	11	33	1	2	1050	40	40	30	50	50	8	8	9	4	2	2	0	0	0	0	0	1	0	0	0	0	0	888	888	888	888	888	888	888	888	888	888	888	888	888	888	888	888	0	0	0	0
56	0	29	2	24	0	888	1250	40	98	59	95	53	9	8	8	2	0	1	2	0	0	0	0	0	1	0	0	0	0	888	888	888	888	888	888	0	888	888	888	888	888	888	888	888	888	1	0	0	0
52	1	24	11	10	0	888	800	20	201	10	15	12	10	10	10	4	0	0	0	0	0	0	0	1	0	0	0	0	0	888	888	888	888	888	888	888	888	888	888	888	888	888	888	888	888	0	0	0	0
49	1	24	6	8	1	1	1000	20	150	35	180	35	10	7	10	3	2	1	0	0	0	0	0	0	1	0	0	0	0	888	888	888	888	888	888	888	888	888	888	888	888	888	888	888	888	0	0	0	0
61	0	34	13	26	0	888	700	20	128	32	151	31	1	1	1	0	0	0	0	0	0	0	0	0	0	0	0	0	1	888	888	888	888	888	888	888	888	888	888	888	888	888	888	888	888	0	0	0	0
61	1	34	10	30	0	888	800	20	25	10	27	12	10	8	10	3	1	1	2	0	0	0	0	1	0	0	0	0	0	888	888	888	888	888	888	1	0	0	0	1	1	0	0	0	0	1	0	0	0
52	1	25	11	21	1	1	1090	30	100	100	100	100	9	9	9	4	1	1	2	0	0	0	0	1	0	0	0	0	0	888	888	888	888	888	888	1	0	0	0	0	1	0	0	0	0	2	0	0	0
51	1	25	1	20	0	888	860	35	50	50	50	50	9	9	9	4	0	0	1	0	0	0	0	1	0	0	0	0	0	888	888	888	888	888	888	1	0	0	0	0	0	0	0	0	1	0	0	0	0
48	1	21	6	5	0	888	700	40	30	0	50	5	10	10	10	4	1	1	0	0	0	0	0	1	0	0	0	0	0	888	888	888	888	888	888	888	888	888	888	888	888	888	888	888	888	0	0	0	0
44	1	20	6	10	1	1	800	40	70	30	70	30	10	10	9	2	1	1	3	888	888	888	888	888	888	888	888	888	888	1	1	1	1	0	0	1	0	0	1	1	1	0	1	0	0	2	0	0	0
55	1	28	3	19	1	7	800	20	40	10	80	30	8	10	10	2	0	0	2	0	0	0	0	1	0	0	0	0	0	888	888	888	888	888	888	0	888	888	888	888	888	888	888	888	888	2	0	0	0
51	1	26	3	20	1	2	890	28	110	40	190	65	10	10	9	4	2	1	2	0	0	0	0	1	0	0	0	0	0	888	888	888	888	888	888	0	888	888	888	888	888	888	888	888	888	2	0	0	0
58	1	33	3	29	0	888	600	30	120	10	100	20	10	10	10	4	3	3	4	888	888	888	888	888	888	888	888	888	888	0	1	1	0	0	0	1	0	0	0	0	0	0	0	1	0	4	888	888	888
53	1	27	6	20	0	888	1000	38	584	243	167	233	10	10	10	4	0	0	1	0	0	0	0	1	0	0	0	0	0	888	888	888	888	888	888	1	0	1	1	1	1	1	0	0	0	1	0	0	0
55	1	29	6	24	1	1	1400	45	97	149	89	144	9	7	9	2	0	0	0	0	0	0	0	1	0	0	0	0	0	888	888	888	888	888	888	888	888	888	888	888	888	888	888	888	888	0	0	0	0
66	1	41	6	34	0	888	1200	22	100	20	70	20	9	8	9	3	1	0	1	0	0	0	0	1	0	0	0	0	0	888	888	888	888	888	888	1	0	0	1	0	0	0	0	0	0	2	0	0	0
50	1	26	2	20	0	888	800	30	50	50	50	50	10	10	10	4	1	0	4	888	888	888	888	888	888	888	888	888	888	0	0	1	1	0	0	0	888	888	888	888	888	888	888	888	888	4	888	888	888
60	1	30	1	25	0	888	750	40	52	34	43	16	10	10	10	4	0	0	0	0	0	0	0	1	0	0	0	0	0	888	888	888	888	888	888	888	888	888	888	888	888	888	888	888	888	0	0	0	0
69	0	42	1	33	0	888	897	35	132	86	133	74	9	9	9	2	1	1	0	0	0	0	0	1	0	0	0	0	1	888	888	888	888	888	888	888	888	888	888	888	888	888	888	888	888	0	0	0	0
56	0	29	6	27	0	888	1200	23	100	40	100	20	8	6	9	3	2	2	4	888	888	888	888	888	888	888	888	888	888	1	1	0	0	0	0	1	0	1	0	0	0	0	0	0	0	1	0	0	0
59	0	34	2	29	0	888	900	26	30	80	35	85	10	10	9	4	2	1	4	888	888	888	888	888	888	888	888	888	888	1	1	1	1	1	0	1	0	1	1	0	0	0	0	1	0	3	888	888	888
57	1	29	6	23	0	888	1300	35	80	15	100	20	7	7	6	2	1	1	0	0	1	1	0	1	0	0	0	0	0	888	888	888	888	888	888	888	888	888	888	888	888	888	888	888	888	0	0	1	1
50	1	25	6	6	0	888	910	40	29	17	44	33	10	10	10	3	1	1	1	0	0	0	0	1	0	0	0	0	0	888	888	888	888	888	888	0	888	888	888	888	888	888	888	888	888	1	0	0	0
60	1	36	1	31	0	888	930	20	200	4	180	4	10	10	9	2	1	2	0	0	0	0	0	1	0	0	0	0	0	888	888	888	888	888	888	888	888	888	888	888	888	888	888	888	888	1	0	0	0
57	1	31	13	26	0	888	810	25	30	25	28	24	8	7	8	3	0	0	4	888	888	888	888	888	888	888	888	888	888	0	0	0	1	1	0	1	0	1	0	0	0	0	0	1	0	3	888	888	888
62	0	37	11	1	0	888	584	40	50	50	50	10	6	6	9	1	0	0	0	0	0	0	0	1	0	0	0	0	0	888	888	888	888	888	888	888	888	888	888	888	888	888	888	888	888	0	0	0	0
65	0	37	1	26	0	888	631	18	69	42	39	25	10	10	10	4	0	0	0	0	0	0	0	1	0	0	0	0	0	888	888	888	888	888	888	888	888	888	888	888	888	888	888	888	888	0	0	0	0
54	1	29	6	24	1	3	960	40	90	19	40	15	10	10	10	4	2	0	0	0	0	0	0	1	0	0	0	0	0	888	888	888	888	888	888	888	888	888	888	888	888	888	888	888	888	0	0	0	0
67	0	35	13	30	0	888	850	30	87	48	68	41	8	8	8	3	0	0	4	888	888	888	888	888	888	888	888	888	888	0	1	0	1	1	0	1	0	1	0	0	0	0	0	0	0	4	888	888	888
58	0	33	1	27	0	888	800	24	49	60	35	58	9	7	8	4	3	2	2	0	0	0	0	1	0	0	0	1	0	888	888	888	888	888	888	1	0	0	0	0	1	0	0	0	0	0	0	0	0
61	0	23	13	10	0	888	457	15	18	8	16	10	10	6	10	2	0	0	3	888	888	888	888	888	888	888	888	888	888	0	0	1	0	0	1	1	0	1	0	0	1	0	0	0	0	3	888	888	888
52	1	27	4	16	0	888	1000	32	70	20	80	20	9	9	10	4	1	0	3	888	888	888	888	888	888	888	888	888	888	1	1	1	1	0	0	1	0	0	1	0	0	1	0	1	0	3	888	888	888
53	1	28	6	16	0	888	1200	30	58	52	38	44	8	8	9	3	1	1	0	0	0	0	1	1	0	0	0	0	0	888	888	888	888	888	888	888	888	888	888	888	888	888	888	888	888	0	0	0	1
66	1	40	6	35	0	888	900	40	100	58	120	80	8	8	10	3	0	1	2	0	0	0	0	1	0	0	0	0	0	888	888	888	888	888	888	1	1	1	0	0	0	0	0	0	0	3	888	888	888
63	0	36	11	32	1	4	1000	50	53	35	48	22	10	10	9	3	2	1	3	888	888	888	888	888	888	888	888	888	888	1	1	1	1	0	0	1	0	0	0	0	0	1	0	0	0	3	888	888	888
43	1	18	6	5	0	888	930	20	200	2	300	6	9	9	6	2	0	0	3	888	888	888	888	888	888	888	888	888	888	0	1	1	1	0	0	1	1	0	0	0	0	0	1	0	0	3	888	888	888
53	1	27	4	20	1	4	900	35	60	50	70	60	10	10	10	4	1	0	1	0	0	0	0	1	0	0	0	1	0	888	888	888	888	888	888	0	888	888	888	888	888	888	888	888	888	1	0	0	0
39	1	14	13	4	0	888	900	30	10	5	15	14	8	8	10	4	3	2	4	888	888	888	888	888	888	888	888	888	888	0	0	1	1	1	0	0	888	888	888	888	888	888	888	888	888	4	888	888	888
59	0	33	13	28	0	888	890	40	57	32	56	30	8	1	10	3	2	2	2	0	0	1	0	0	0	0	0	1	0	888	888	888	888	888	888	0	888	888	888	888	888	888	888	888	888	2	1	0	0
64	0	38	12	20	0	888	200	12	6	2	10	2	9	9	10	2	1	0	2	0	0	0	0	1	0	0	0	0	0	888	888	888	888	888	888	0	888	888	888	888	888	888	888	888	888	2	0	0	0
55	0	27	13	18	0	888	811	32	20	50	30	60	10	10	10	3	3	3	4	888	888	888	888	888	888	888	888	888	888	0	1	1	1	1	0	0	888	888	888	888	888	888	888	888	888	2	0	0	0
53	1	27	6	21	0	888	850	30	30	30	25	45	10	10	9	4	2	2	4	888	888	888	888	888	888	888	888	888	888	0	0	1	1	0	0	1	0	0	1	0	0	1	0	0	0	3	888	888	888
62	1	36	6	30	1	4	1200	40	40	30	50	20	8	8	9	2	2	1	2	0	0	0	0	1	0	0	0	0	0	888	888	888	888	888	888	1	1	1	1	0	0	0	0	0	0	2	0	0	0
65	0	35	10	30	0	888	900	23	30	0	35	0	8	8	10	3	0	0	4	888	888	888	888	888	888	888	888	888	888	1	0	1	1	1	0	1	0	1	0	0	0	0	0	1	0	0	0	0	0
56	1	31	6	20	1	4	850	30	70	45	60	50	8	6	10	4	2	2	0	0	0	0	0	1	0	0	0	0	0	888	888	888	888	888	888	888	888	888	888	888	888	888	888	888	888	0	0	0	0
54	1	27	6	20	1	4	900	40	80	20	80	15	9	9	9	4	3	2	2	0	0	0	0	1	0	0	0	0	0	888	888	888	888	888	888	1	0	0	0	0	0	1	0	0	0	2	0	0	0
58	1	30	6	20	0	888	750	40	10	8	20	4	7	7	9	2	1	1	0	0	0	0	0	1	0	0	0	0	0	888	888	888	888	888	888	888	888	888	888	888	888	888	888	888	888	0	0	0	0
64	0	37	6	37	0	888	1400	25	114	78	108	88	9	9	9	4	0	0	4	888	888	888	888	888	888	888	888	888	888	1	1	0	0	0	0	1	0	0	0	0	1	0	0	0	0	4	888	888	888
61	1	36	13	11	0	888	880	30	122	56	102	42	9	9	10	2	1	0	4	888	888	888	888	888	888	888	888	888	888	0	0	0	1	1	0	1	0	1	0	0	0	0	0	1	0	3	888	888	888
61	1	36	6	32	0	888	900	40	78	27	93	22	8	8	10	3	1	1	3	888	888	888	888	888	888	888	888	888	888	1	1	1	1	0	0	1	0	0	0	0	0	1	0	0	0	3	888	888	888
63	1	37	12	34	0	888	689	35	24	45	22	43	8	8	8	3	3	3	1	0	0	0	0	1	0	0	0	0	0	888	888	888	888	888	888	1	0	0	0	0	0	1	0	0	0	1	0	0	0
53	1	26	5	21	0	888	897	40	100	50	150	80	10	10	10	4	1	0	4	888	888	888	888	888	888	888	888	888	888	0	0	0	1	0	0	0	888	888	888	888	888	888	888	888	888	4	888	888	888
57	0	33	3	30	1	9	1010	44	80	30	90	35	8	8	10	4	0	0	4	888	888	888	888	888	888	888	888	888	888	0	0	0	1	1	0	1	0	0	0	0	0	0	1	1	0	4	888	888	888
59	0	35	4	32	1	3	1000	30	111	171	56	147	9	9	9	2	1	0	4	888	888	888	888	888	888	888	888	888	888	1	1	1	1	0	0	1	0	0	0	1	1	0	1	1	0	3	888	888	888
59	1	34	4	30	0	888	750	40	90	15	100	20	8	8	8	4	1	0	4	888	888	888	888	888	888	888	888	888	888	1	0	1	0	1	0	1	0	1	0	0	1	0	1	1	0	4	888	888	888
60	1	36	6	32	1	2	1200	40	35	47	33	60	10	8	9	3	2	2	1	0	0	0	0	1	0	0	0	0	0	888	888	888	888	888	888	0	888	888	888	888	888	888	888	888	888	0	0	0	0
62	1	36	6	30	0	888	700	40	40	70	50	60	9	8	9	3	2	2	1	0	0	1	0	1	1	0	0	0	0	888	888	888	888	888	888	1	0	0	1	1	1	0	0	0	0	0	0	0	0
61	1	35	6	30	0	888	600	30	30	10	50	20	9	8	9	2	1	1	0	0	0	0	0	1	0	1	1	0	0	888	888	888	888	888	888	888	888	888	888	888	888	888	888	888	888	0	0	0	0
41	1	14	6	6	0	888	600	20	20	0	20	0	10	9	10	4	3	3	0	0	0	0	0	1	0	0	0	0	0	888	888	888	888	888	888	888	888	888	888	888	888	888	888	888	888	0	0	0	0
58	1	33	6	27	1	3	800	30	75	50	60	50	9	8	9	3	2	2	1	0	0	0	0	1	0	0	0	0	0	888	888	888	888	888	888	1	0	0	0	0	0	1	0	0	0	1	0	0	0
68	0	43	6	15	1	2	900	25	80	25	70	30	10	9	10	3	2	2	1	0	0	0	0	1	0	1	1	0	0	888	888	888	888	888	888	1	0	0	0	0	1	1	0	0	0	0	0	0	0
50	0	25	6	15	0	888	940	30	75	15	80	15	10	7	9	3	1	1	0	0	0	0	0	1	0	0	0	0	0	888	888	888	888	888	888	888	888	888	888	888	888	888	888	888	888	0	0	0	0
64	0	36	8	28	0	888	1150	40	45	45	46	53	9	7	9	3	2	2	2	0	0	0	0	0	1	0	1	0	0	888	888	888	888	888	888	1	0	0	1	1	1	0	0	0	0	2	0	0	0
42	1	17	8	3	0	888	700	40	30	5	30	3	8	7	9	3	1	1	3	888	888	888	888	888	888	888	888	888	888	0	0	1	1	0	0	1	1	0	1	1	1	0	0	0	0	2	0	0	0
67	0	42	8	15	1	2	1300	30	100	20	130	10	7	7	7	2	0	0	2	0	0	0	0	0	1	1	1	0	0	888	888	888	888	888	888	1	1	0	0	0	1	0	0	0	0	0	0	0	0
63	0	38	6	33	0	888	1000	40	70	10	80	13	9	8	9	3	2	2	2	0	0	0	0	1	0	0	0	0	0	888	888	888	888	888	888	1	0	0	1	1	1	1	0	0	0	1	0	0	0
53	1	27	6	22	1	2	800	35	40	10	60	10	10	10	10	4	3	3	2	0	0	0	0	1	0	0	1	0	0	888	888	888	888	888	888	1	1	0	0	0	0	1	0	0	0	1	0	0	0
35	1	9	6	4	1	3	700	35	50	10	50	10	10	10	10	4	2	2	1	0	0	0	0	1	0	0	0	0	0	888	888	888	888	888	888	1	0	0	0	0	0	1	0	0	0	1	0	0	0
51	1	26	8	20	0	888	800	30	50	10	50	10	9	9	9	3	2	1	3	888	888	888	888	888	888	888	888	888	888	0	0	1	1	1	0	1	0	0	0	0	1	0	0	0	0	2	0	0	0
42	0	15	6	7	1	2	500	25	60	10	70	20	8	8	9	3	2	2	1	0	0	0	0	1	0	0	0	0	0	888	888	888	888	888	888	1	0	0	0	0	0	1	0	0	0	2	0	0	0
55	1	26	1	20	0	888	850	35	40	5	70	5	10	10	10	3	1	1	0	0	0	0	0	1	0	0	0	0	0	888	888	888	888	888	888	888	888	888	888	888	888	888	888	888	888	0	0	0	0
71	0	46	1	38	1	3	300	20	50	5	50	5	8	7	8	2	0	0	0	0	0	0	0	1	0	0	0	0	0	888	888	888	888	888	888	888	888	888	888	888	888	888	888	888	888	0	0	0	0
66	1	40	6	30	1	2	300	30	20	5	30	10	9	9	9	2	1	1	0	0	0	1	0	1	0	0	0	0	0	888	888	888	888	888	888	888	888	888	888	888	888	888	888	888	888	0	0	0	0
42	1	15	1	7	1	3	500	30	50	10	50	15	9	8	9	3	2	2	0	0	0	0	0	1	0	0	0	0	0	888	888	888	888	888	888	888	888	888	888	888	888	888	888	888	888	0	0	0	0
60	1	36	6	28	0	888	900	40	60	20	80	20	8	7	8	3	2	2	1	0	0	0	0	1	0	0	0	0	0	888	888	888	888	888	888	1	0	0	0	0	0	1	0	0	0	0	0	0	0
52	0	27	6	20	0	888	800	35	50	40	50	40	9	8	9	3	2	2	1	0	0	0	0	1	0	0	0	0	0	888	888	888	888	888	888	1	0	0	0	0	0	1	0	0	0	1	0	0	0
48	0	21	6	7	1	2	500	30	40	20	40	20	10	10	10	3	2	1	1	0	0	0	0	1	0	0	0	0	0	888	888	888	888	888	888	1	0	0	0	0	0	1	0	0	0	0	0	0	0
59	0	33	6	27	1	3	700	40	20	10	35	10	7	6	6	3	0	0	0	0	0	0	0	1	0	0	0	0	0	888	888	888	888	888	888	888	888	888	888	888	888	888	888	888	888	0	0	0	0
50	1	23	6	15	0	888	600	15	50	12	70	20	9	9	9	2	0	0	1	0	0	0	0	1	0	0	0	0	0	888	888	888	888	888	888	1	0	1	0	0	0	0	0	1	0	0	0	0	0
62	1	34	3	27	0	888	750	35	42	30	29	26	10	10	10	3	3	3	4	888	888	888	888	888	888	888	888	888	888	0	0	1	1	0	0	1	1	0	0	0	0	0	0	0	1	3	888	888	888
58	0	29	3	20	1	1	1088	30	36	18	45	23	9	9	8	3	0	0	0	0	0	0	0	0	0	0	0	1	0	888	888	888	888	888	888	888	888	888	888	888	888	888	888	888	888	0	0	0	0
52	1	22	6	15	0	888	800	35	50	20	70	20	10	8	9	3	1	1	0	0	0	0	0	1	0	0	0	0	0	888	888	888	888	888	888	888	888	888	888	888	888	888	888	888	888	0	0	0	0
67	1	40	6	13	0	888	700	40	50	10	50	10	8	6	7	2	1	1	0	0	0	0	0	1	1	0	1	1	0	888	888	888	888	888	888	888	888	888	888	888	888	888	888	888	888	0	0	0	0
45	0	20	6	5	1	1	1000	30	150	40	170	40	8	8	8	3	2	2	0	0	0	0	0	1	0	0	0	0	0	888	888	888	888	888	888	888	888	888	888	888	888	888	888	888	888	0	0	0	0
59	1	34	3	30	0	888	1070	45	22	9	24	12	10	10	9	3	1	1	0	0	0	0	0	1	0	0	0	0	0	888	888	888	888	888	888	888	888	888	888	888	888	888	888	888	888	0	0	0	0
57	0	31	6	25	0	888	1200	40	100	40	100	20	9	7	9	3	1	1	0	0	0	0	0	1	0	0	0	0	0	888	888	888	888	888	888	888	888	888	888	888	888	888	888	888	888	0	0	0	0
63	0	36	8	30	1	1	1300	40	80	16	100	21	9	9	9	3	2	2	3	888	888	888	888	888	888	888	888	888	888	0	0	0	1	1	0	1	0	0	0	1	1	0	0	0	0	2	0	0	0
66	0	41	1	13	0	888	920	35	200	5	240	10	8	6	10	3	2	2	1	0	0	0	0	1	0	0	0	0	0	888	888	888	888	888	888	1	0	0	0	0	0	1	0	0	0	0	0	0	0
52	0	26	1	20	1	1	960	35	200	6	190	8	6	6	7	3	1	1	0	0	0	0	0	1	0	0	0	0	0	888	888	888	888	888	888	888	888	888	888	888	888	888	888	888	888	0	0	0	0
60	0	34	8	28	0	888	1300	40	80	16	105	22	8	6	7	2	0	0	2	0	0	0	0	0	1	0	0	1	0	888	888	888	888	888	888	1	0	0	0	1	1	0	0	0	0	1	0	0	0
43	0	16	1	8	1	2	1000	40	65	20	40	20	10	10	10	3	2	2	2	0	0	0	0	1	0	0	0	0	0	888	888	888	888	888	888	1	0	0	0	0	1	1	0	0	0	2	0	0	0
51	0	26	6	18	0	888	1000	35	130	80	130	80	9	8	9	3	3	0	1	0	0	0	0	1	1	0	0	0	0	888	888	888	888	888	888	1	0	0	0	0	1	1	0	0	0	0	0	0	0
65	1	39	1	29	0	888	1200	40	100	40	100	20	9	5	9	3	2	2	0	0	0	0	0	1	0	0	0	0	0	888	888	888	888	888	888	888	888	888	888	888	888	888	888	888	888	0	0	0	0
53	1	28	3	23	0	888	650	25	37	8	43	22	9	7	10	3	2	1	2	0	0	0	0	1	0	0	0	0	0	888	888	888	888	888	888	0	888	888	888	888	888	888	888	888	888	2	0	0	0
43	1	17	6	8	0	888	950	40	150	8	145	12	9	7	9	2	2	2	0	0	0	0	0	1	0	0	0	0	0	888	888	888	888	888	888	888	888	888	888	888	888	888	888	888	888	1	0	0	0
40	1	14	6	8	1	2	1200	35	85	20	120	25	9	9	9	3	2	1	0	0	0	0	0	1	0	0	0	0	0	888	888	888	888	888	888	888	888	888	888	888	888	888	888	888	888	0	0	0	0
66	1	40	6	15	0	888	1000	40	150	30	150	30	9	9	9	3	2	2	1	0	0	0	0	1	0	0	0	0	0	888	888	888	888	888	888	1	0	0	0	0	0	1	0	0	0	1	0	0	0
59	1	30	6	18	0	888	1200	36	100	38	150	23	7	5	7	0	0	0	0	0	0	0	0	1	0	0	0	0	0	888	888	888	888	888	888	888	888	888	888	888	888	888	888	888	888	0	0	0	0
51	0	26	6	17	1	3	950	30	50	10	60	14	5	5	7	0	0	0	0	0	0	0	0	1	0	0	0	0	0	888	888	888	888	888	888	888	888	888	888	888	888	888	888	888	888	0	0	0	0
67	0	41	6	20	0	888	1350	40	80	20	100	25	9	7	9	2	2	1	0	0	0	0	0	1	0	0	0	0	0	888	888	888	888	888	888	888	888	888	888	888	888	888	888	888	888	0	0	0	0
57	0	32	6	25	1	3	1030	35	100	45	100	35	9	9	9	2	1	1	0	0	0	1	0	1	0	0	0	0	0	888	888	888	888	888	888	888	888	888	888	888	888	888	888	888	888	0	0	0	1
57	0	32	2	25	1	2	860	35	90	10	100	10	7	7	8	2	1	1	2	0	0	0	0	0	1	0	1	1	0	888	888	888	888	888	888	1	0	0	1	0	1	0	0	0	0	2	0	0	0
51	1	23	6	16	0	888	1200	35	85	20	95	20	10	8	10	2	2	1	1	0	0	0	0	1	0	0	0	0	0	888	888	888	888	888	888	1	0	0	0	0	1	0	0	0	0	1	0	0	0
58	0	32	10	20	0	888	1000	40	100	50	100	50	8	8	8	2	1	1	2	0	0	1	0	0	0	0	0	0	0	888	888	888	888	888	888	1	0	0	1	0	1	0	0	0	0	1	0	0	1
49	1	24	10	10	1	2	1000	20	150	35	180	30	9	9	9	2	2	2	3	888	888	888	888	888	888	888	888	888	888	0	0	1	0	1	0	1	0	0	0	1	1	0	0	0	0	2	0	0	0
52	0	24	10	12	0	888	800	20	150	30	180	10	8	8	10	1	1	1	1	0	0	0	0	0	1	0	0	0	0	888	888	888	888	888	888	1	0	0	0	1	0	0	1	0	0	1	0	0	0
49	1	24	10	10	1	2	1000	34	20	15	45	20	9	9	9	4	3	2	3	888	888	888	888	888	888	888	888	888	888	0	0	1	1	1	0	1	0	0	0	1	1	0	0	0	0	2	0	0	0
52	1	27	6	18	0	888	1200	40	70	20	80	20	8	8	9	4	2	2	4	888	888	888	888	888	888	888	888	888	888	0	1	1	0	0	0	1	1	0	1	0	0	0	0	0	0	3	888	888	888
47	1	20	6	7	1	1	950	36	50	5	70	8	9	8	8	3	2	2	0	0	0	0	0	1	0	0	0	0	0	888	888	888	888	888	888	888	888	888	888	888	888	888	888	888	888	0	0	0	0
64	0	39	2	30	0	888	160	10	40	20	45	15	5	5	3	3	1	1	1	0	1	1	0	0	0	0	0	1	0	888	888	888	888	888	888	1	1	1	1	0	0	0	0	1	0	1	0	1	1
57	1	29	6	15	1	2	750	24	50	15	50	15	8	7	8	2	1	1	1	0	0	0	0	1	0	0	0	0	0	888	888	888	888	888	888	1	0	0	0	0	0	0	0	0	1	1	0	0	0
67	0	40	3	41	0	888	930	40	191	56	146	27	10	10	10	4	1	1	4	888	888	888	888	888	888	888	888	888	888	1	0	0	1	0	0	1	0	1	1	0	0	0	0	1	0	4	888	888	888
39	1	15	4	10	1	4	400	15	28	0	35	0	9	9	10	4	2	0	2	0	0	0	0	1	0	0	0	0	0	888	888	888	888	888	888	0	888	888	888	888	888	888	888	888	888	0	0	0	0
55	0	27	4	22	1	2	1300	30	50	0	50	0	8	8	10	4	1	1	1	0	0	0	0	1	0	0	0	0	0	888	888	888	888	888	888	1	0	0	0	0	1	0	0	0	0	1	0	0	0
60	0	29	13	23	0	888	1200	40	80	20	90	25	8	7	8	2	1	1	3	888	888	888	888	888	888	888	888	888	888	0	0	0	1	1	0	1	0	0	0	1	1	0	0	0	0	2	0	0	0
48	1	19	13	12	0	888	900	20	80	60	80	40	10	10	10	4	2	2	3	888	888	888	888	888	888	888	888	888	888	0	0	1	0	1	0	1	0	0	0	0	1	0	0	0	0	3	888	888	888
62	0	34	6	30	0	888	1000	40	40	30	50	30	9	6	8	0	0	0	0	0	0	0	0	1	0	0	0	0	0	888	888	888	888	888	888	888	888	888	888	888	888	888	888	888	888	0	0	0	0
38	1	11	6	9	1	2	1000	35	126	10	155	20	10	10	9	3	3	3	2	0	0	0	0	1	0	0	0	0	0	888	888	888	888	888	888	1	0	0	0	0	0	1	0	0	0	2	0	0	0
60	0	35	10	30	0	888	950	40	210	55	230	60	8	8	8	3	2	2	3	888	888	888	888	888	888	888	888	888	888	0	0	1	0	1	0	1	0	0	0	1	1	0	0	0	0	3	888	888	888
61	0	34	6	29	0	888	870	30	340	20	400	40	9	6	8	1	0	0	0	0	0	0	0	1	0	0	0	0	0	888	888	888	888	888	888	888	888	888	888	888	888	888	888	888	888	0	0	0	0
57	0	30	6	16	1	1	1100	30	120	50	100	45	8	8	8	2	1	1	0	0	0	0	0	1	0	0	0	0	0	888	888	888	888	888	888	888	888	888	888	888	888	888	888	888	888	0	0	0	0
47	1	21	6	10	0	888	900	30	80	20	100	20	9	6	8	2	2	1	0	0	0	0	0	1	0	0	0	0	0	888	888	888	888	888	888	888	888	888	888	888	888	888	888	888	888	0	0	0	0
67	0	42	6	15	0	888	1250	35	100	25	140	15	4	4	6	0	0	0	0	0	0	0	0	1	0	0	0	0	0	888	888	888	888	888	888	888	888	888	888	888	888	888	888	888	888	0	0	0	0
60	1	33	6	30	0	888	700	30	50	10	50	10	8	8	8	0	0	0	2	0	0	0	0	1	1	0	0	0	0	888	888	888	888	888	888	0	888	888	888	888	888	888	888	888	888	1	0	0	0
57	0	32	4	12	0	888	1009	40	110	37	90	30	9	9	9	2	2	2	2	0	0	0	1	0	0	0	0	0	0	888	888	888	888	888	888	1	1	1	1	0	0	0	0	0	0	2	0	0	0
38	1	11	6	7	0	888	900	20	30	14	30	20	10	9	7	3	1	0	0	0	0	0	0	1	0	0	0	0	0	888	888	888	888	888	888	888	888	888	888	888	888	888	888	888	888	0	0	0	0
56	0	28	13	23	0	888	910	20	18	28	17	17	10	10	10	3	1	1	4	888	888	888	888	888	888	888	888	888	888	1	1	1	1	0	0	0	888	888	888	888	888	888	888	888	888	3	888	888	888
61	1	35	1	31	0	888	400	30	50	21	50	24	7	7	9	2	1	1	3	888	888	888	888	888	888	888	888	888	888	1	1	1	1	1	0	1	0	0	0	1	0	0	0	1	0	3	888	888	888
62	1	36	6	30	0	888	800	20	40	5	60	3	10	9	10	2	2	1	2	0	0	0	0	1	0	0	0	1	0	888	888	888	888	888	888	0	888	888	888	888	888	888	888	888	888	2	0	0	0
57	1	32	3	30	0	888	1000	35	150	50	100	30	10	10	10	3	2	1	3	888	888	888	888	888	888	888	888	888	888	1	1	0	0	0	0	1	0	1	1	0	0	0	0	0	0	3	888	888	888
60	1	35	6	31	0	888	1100	50	25	25	25	25	7	7	6	4	0	0	4	888	888	888	888	888	888	888	888	888	888	0	0	1	1	0	0	1	0	0	1	0	1	0	1	0	0	4	888	888	888
54	1	29	4	24	1	2	994	36	35	30	38	32	8	8	8	3	1	2	0	0	0	0	0	1	0	0	0	0	0	888	888	888	888	888	888	888	888	888	888	888	888	888	888	888	888	0	0	0	0
45	1	18	4	10	1	3	800	25	50	5	20	10	7	6	9	2	0	0	0	0	0	1	0	1	0	0	0	1	0	888	888	888	888	888	888	888	888	888	888	888	888	888	888	888	888	0	0	0	1
41	1	16	4	9	0	888	1000	30	100	100	100	100	10	10	10	3	3	2	3	888	888	888	888	888	888	888	888	888	888	1	0	0	0	0	0	1	1	1	0	0	0	0	0	0	0	3	888	888	888
64	1	40	13	32	0	888	860	20	44	25	51	28	8	7	9	3	1	1	4	888	888	888	888	888	888	888	888	888	888	1	1	1	1	1	0	1	0	1	0	0	0	0	0	0	0	3	888	888	888
60	0	34	13	25	0	888	500	20	50	15	60	20	10	10	10	4	3	3	4	888	888	888	888	888	888	888	888	888	888	1	1	1	1	1	0	0	888	888	888	888	888	888	888	888	888	3	888	888	888
[truncated: 95 more columns]
